# Supplementary material for: Regional Soil and Soybean-Associated Bacterial Communities Are Linked to Larval Nutritional Composition in the Edible Insect Clanis bilineata tsingtauica
Source: Insects. 2026 Jul 21;17(7):746. doi: 10.3390/insects17070746 (PMC13410249; doi:10.3390/insects17070746)
Supplement: Supplementary file 1 [file insects-17-00746-s001.zip]

Archive with 1 entries (1 files):
- insects-4398950-supplementary.pdf
